# Supplementary material for: Anti-Stress Effects of Tremella fuciformis Berk. Enzymatic Extracts: A Preclinical Study
Source: Nutrients. 2025 Mar 6;17(5):914. doi: 10.3390/nu17050914 (PMC11901780; doi:10.3390/nu17050914)
Supplement: Supplementary file 1 [file nutrients-17-00914-s001.zip]

Archive with 1 entries (1 files):
- nutrients-3487484-supplementary.pdf
